# Supplementary material for: PIWI-interacting RNA-36712 restrains breast cancer progression and chemoresistance by interaction with SEPW1 pseudogene SEPW1P RNA
Source: Mol Cancer. 2019 Jan 12;18:9. doi: 10.1186/s12943-019-0940-3 (PMC6330501; doi:10.1186/s12943-019-0940-3)
Supplement: Supplementary file 7 — Extended Data Sheet 1. (XLSX 72 kb) [file 12943_2019_940_MOESM7_ESM.xlsx]

## Sheet: SEPW1--mirDIP
No.	Gene Symbol	MicroRNA	Number of Sources*	Integrated Score#	Score Class
1	SEPW1	hsa-miR-30e-3p	11	0.44502	Very High
2	SEPW1	hsa-miR-30a-3p	11	0.44485	Very High
3	SEPW1	hsa-miR-7	13	0.376807	High
4	SEPW1	hsa-miR-608	14	0.370286	High
5	SEPW1	hsa-miR-1910-5p	11	0.338718	High
6	SEPW1	hsa-miR-4271	10	0.325415	High
7	SEPW1	hsa-miR-30d-3p	9	0.293449	High
8	SEPW1	hsa-miR-423-5p	11	0.292709	High
9	SEPW1	hsa-miR-4725-3p	9	0.287567	High
10	SEPW1	hsa-miR-518a-5p	11	0.275849	High
11	SEPW1	hsa-miR-422	10	0.272725	High
12	SEPW1	hsa-miR-1293	11	0.270203	High
13	SEPW1	hsa-miR-2110	10	0.251176	High
14	SEPW1	hsa-miR-762	8	0.242825	High
15	SEPW1	hsa-miR-3667-3p	8	0.241291	High
16	SEPW1	hsa-miR-216	10	0.234476	High
17	SEPW1	hsa-miR-641	11	0.230335	High
18	SEPW1	hsa-miR-527	10	0.227673	High
19	SEPW1	hsa-miR-324	10	0.226027	High
20	SEPW1	hsa-miR-92a-2-5p	10	0.214793	High
21	SEPW1	hsa-miR-765	10	0.208145	High
22	SEPW1	hsa-miR-409-3p	7	0.203762	High
23	SEPW1	hsa-miR-508-5p	9	0.202615	High
24	SEPW1	hsa-miR-887-3p	8	0.199482	High
25	SEPW1	hsa-miR-637	9	0.194661	High
26	SEPW1	hsa-miR-195-3p	8	0.192912	High
27	SEPW1	hsa-miR-544b	10	0.191059	High
28	SEPW1	hsa-miR-1913	10	0.189173	High
29	SEPW1	hsa-miR-663a	7	0.184788	High
30	SEPW1	hsa-miR-549a	9	0.184166	High
31	SEPW1	hsa-miR-1272	9	0.173914	Medium
32	SEPW1	hsa-miR-342-5p	6	0.17027	Medium
33	SEPW1	hsa-miR-1236-3p	5	0.167519	Medium
34	SEPW1	hsa-miR-4270	8	0.166915	Medium
35	SEPW1	hsa-miR-572	5	0.166726	Medium
36	SEPW1	hsa-miR-3127-5p	8	0.165973	Medium
37	SEPW1	hsa-miR-151a-3p	5	0.164729	Medium
38	SEPW1	hsa-miR-185-3p	8	0.16432	Medium
39	SEPW1	hsa-miR-4651	9	0.16325	Medium
40	SEPW1	hsa-miR-127-5p	6	0.16306	Medium
41	SEPW1	hsa-miR-3184-5p	7	0.161585	Medium
42	SEPW1	hsa-miR-23b-5p	5	0.161118	Medium
43	SEPW1	hsa-miR-2115-3p	8	0.160945	Medium
44	SEPW1	hsa-miR-3183	9	0.159955	Medium
45	SEPW1	hsa-miR-423-3p	6	0.15849	Medium
46	SEPW1	hsa-miR-1909-3p	6	0.157323	Medium
47	SEPW1	hsa-miR-940	6	0.157292	Medium
48	SEPW1	hsa-miR-769-5p	5	0.157116	Medium
49	SEPW1	hsa-miR-3064-3p	7	0.156942	Medium
50	SEPW1	hsa-miR-1224-5p	6	0.156793	Medium
51	SEPW1	hsa-miR-362-3p	6	0.156656	Medium
52	SEPW1	hsa-miR-16-2-3p	7	0.155113	Medium
53	SEPW1	hsa-miR-580-3p	7	0.154715	Medium
54	SEPW1	hsa-miR-3153	9	0.153972	Medium
55	SEPW1	hsa-miR-16-1-3p	5	0.153623	Medium
56	SEPW1	hsa-miR-3617-5p	8	0.152853	Medium
57	SEPW1	hsa-miR-542-5p	5	0.151942	Medium
58	SEPW1	hsa-miR-6780b-5p	5	0.150568	Medium
59	SEPW1	hsa-miR-650	5	0.149041	Medium
60	SEPW1	hsa-miR-491-5p	5	0.14764	Medium
61	SEPW1	hsa-miR-346	6	0.146463	Medium
62	SEPW1	hsa-miR-365a-5p	5	0.146031	Medium
63	SEPW1	hsa-miR-644a	4	0.145614	Medium
64	SEPW1	hsa-miR-3911	8	0.144824	Medium
65	SEPW1	hsa-miR-484	5	0.144077	Medium
66	SEPW1	hsa-miR-4459	7	0.143903	Medium
67	SEPW1	hsa-miR-1268a	5	0.143317	Medium
68	SEPW1	hsa-miR-93-3p	7	0.143058	Medium
69	SEPW1	hsa-miR-512-5p	5	0.142369	Medium
70	SEPW1	hsa-miR-5584-5p	7	0.141358	Medium
71	SEPW1	hsa-let-7e-5p	5	0.14104	Medium
72	SEPW1	hsa-miR-1303	5	0.140484	Medium
73	SEPW1	hsa-miR-31-5p	5	0.140088	Medium
74	SEPW1	hsa-miR-16-5p	5	0.139849	Medium
75	SEPW1	hsa-miR-151a-5p	5	0.13973	Medium
76	SEPW1	hsa-miR-210-3p	5	0.138887	Medium
77	SEPW1	hsa-miR-370-3p	5	0.13823	Medium
78	SEPW1	hsa-miR-4492	6	0.137345	Medium
79	SEPW1	hsa-miR-199b-5p	5	0.137173	Medium
80	SEPW1	hsa-miR-145-5p	4	0.136494	Medium
81	SEPW1	hsa-miR-296-3p	5	0.13646	Medium
82	SEPW1	hsa-miR-198	5	0.135919	Medium
83	SEPW1	hsa-let-7i-5p	4	0.135493	Medium
84	SEPW1	hsa-let-7d-5p	4	0.135491	Medium
85	SEPW1	hsa-miR-147b	5	0.135221	Medium
86	SEPW1	hsa-let-7f-5p	4	0.135115	Medium
87	SEPW1	hsa-let-7c-5p	4	0.135112	Medium
88	SEPW1	hsa-miR-140-5p	4	0.134632	Medium
89	SEPW1	hsa-miR-147a	4	0.133657	Medium
90	SEPW1	hsa-let-7b-5p	4	0.133647	Medium
91	SEPW1	hsa-miR-629-3p	4	0.133567	Medium
92	SEPW1	hsa-miR-299-3p	4	0.13324	Medium
93	SEPW1	hsa-miR-98-5p	4	0.132802	Medium
94	SEPW1	hsa-miR-424-5p	7	0.13226	Medium
95	SEPW1	hsa-miR-4779	7	0.131989	Medium
96	SEPW1	hsa-miR-371a-5p	6	0.131976	Medium
97	SEPW1	hsa-miR-4311	7	0.131976	Medium
98	SEPW1	hsa-miR-4667-5p	6	0.131956	Medium
99	SEPW1	hsa-miR-4700-5p	7	0.13169	Medium
100	SEPW1	hsa-let-7g-5p	4	0.128967	Medium
101	SEPW1	hsa-miR-1262	4	0.127825	Medium
102	SEPW1	hsa-miR-3131	4	0.126742	Medium
103	SEPW1	hsa-miR-1226-5p	4	0.125913	Medium
104	SEPW1	hsa-miR-4505	7	0.125895	Medium
105	SEPW1	hsa-let-7a-5p	3	0.125579	Medium
106	SEPW1	hsa-miR-4483	7	0.12491	Medium
107	SEPW1	hsa-miR-196b-5p	3	0.124179	Medium
108	SEPW1	hsa-miR-744-5p	4	0.123918	Medium
109	SEPW1	hsa-miR-3196	4	0.123613	Medium
110	SEPW1	hsa-miR-502-3p	4	0.122779	Medium
111	SEPW1	hsa-miR-642b-3p	7	0.122242	Medium
112	SEPW1	hsa-miR-4308	7	0.121031	Medium
113	SEPW1	hsa-miR-760	4	0.120826	Medium
114	SEPW1	hsa-miR-3934-5p	8	0.120581	Medium
115	SEPW1	hsa-miR-583	6	0.118941	Medium
116	SEPW1	hsa-miR-375	3	0.118859	Medium
117	SEPW1	hsa-miR-196a-5p	3	0.118655	Medium
118	SEPW1	hsa-miR-184	3	0.118221	Medium
119	SEPW1	hsa-miR-448	3	0.117924	Medium
120	SEPW1	hsa-miR-129-5p	3	0.117782	Medium
121	SEPW1	hsa-miR-657	3	0.11687	Medium
122	SEPW1	hsa-miR-92a-1-5p	4	0.116834	Medium
123	SEPW1	hsa-miR-670-5p	4	0.116784	Medium
124	SEPW1	hsa-miR-612	4	0.116698	Medium
125	SEPW1	hsa-miR-8060	5	0.11666	Medium
126	SEPW1	hsa-miR-4760-3p	6	0.115763	Medium
127	SEPW1	hsa-miR-497-3p	7	0.115677	Medium
128	SEPW1	hsa-miR-497-5p	7	0.115483	Medium
129	SEPW1	hsa-miR-501-3p	4	0.114939	Medium
130	SEPW1	hsa-miR-130b-5p	3	0.114792	Medium
131	SEPW1	hsa-miR-877-5p	3	0.114077	Medium
132	SEPW1	hsa-miR-4691-3p	7	0.11369	Medium
133	SEPW1	hsa-miR-615-5p	4	0.113411	Medium
134	SEPW1	hsa-miR-3140-3p	3	0.113136	Medium
135	SEPW1	hsa-miR-376c-3p	3	0.112922	Medium
136	SEPW1	hsa-miR-449c-5p	3	0.112649	Medium
137	SEPW1	hsa-miR-193b-5p	3	0.112532	Medium
138	SEPW1	hsa-miR-5589-5p	7	0.111725	Medium
139	SEPW1	hsa-miR-34b-5p	3	0.111055	Medium
140	SEPW1	hsa-miR-516b-3p	7	0.110613	Medium
141	SEPW1	hsa-miR-29a-3p	4	0.110204	Medium
142	SEPW1	hsa-miR-3615	3	0.1096	Medium
143	SEPW1	hsa-miR-149-5p	5	0.109589	Medium
144	SEPW1	hsa-miR-125a-5p	5	0.109483	Medium
145	SEPW1	hsa-miR-1252-5p	7	0.108776	Medium
146	SEPW1	hsa-miR-337-3p	5	0.108495	Medium
147	SEPW1	hsa-miR-26b-3p	2	0.108434	Medium
148	SEPW1	hsa-miR-146a-5p	7	0.108431	Medium
149	SEPW1	hsa-miR-1827	7	0.108351	Medium
150	SEPW1	hsa-miR-629-5p	2	0.108072	Medium
151	SEPW1	hsa-miR-4780	6	0.107853	Medium
152	SEPW1	hsa-miR-3929	2	0.107574	Medium
153	SEPW1	hsa-miR-532-5p	6	0.106251	Medium
154	SEPW1	hsa-miR-30a-5p	4	0.10606	Medium
155	SEPW1	hsa-miR-4723-3p	6	0.105886	Medium
156	SEPW1	hsa-miR-4684-3p	6	0.105495	Medium
157	SEPW1	hsa-miR-548u	6	0.104887	Medium
158	SEPW1	hsa-miR-3127-3p	6	0.104884	Medium
159	SEPW1	hsa-miR-146b-5p	6	0.104686	Medium
160	SEPW1	hsa-miR-433-3p	5	0.104582	Medium
161	SEPW1	hsa-miR-29c-3p	4	0.10435	Medium
162	SEPW1	hsa-miR-3177-3p	3	0.104293	Medium
163	SEPW1	hsa-miR-1265	7	0.104121	Medium
164	SEPW1	hsa-miR-4793-5p	6	0.102914	Medium
165	SEPW1	hsa-miR-4655-5p	6	0.102428	Medium
166	SEPW1	hsa-miR-548ao-3p	7	0.101642	Medium
167	SEPW1	hsa-miR-494-3p	4	0.101107	Medium
168	SEPW1	hsa-miR-4697-5p	7	0.100293	Medium
169	SEPW1	hsa-miR-642a-3p	6	0.100274	Medium
170	SEPW1	hsa-miR-766-3p	6	0.10026	Medium
171	SEPW1	hsa-miR-4649-3p	7	0.0997634	Medium
172	SEPW1	hsa-miR-1275	6	0.0992496	Medium
173	SEPW1	hsa-miR-199a-5p	4	0.0988244	Medium
174	SEPW1	hsa-miR-376a-5p	5	0.097719	Medium
175	SEPW1	hsa-miR-202-5p	6	0.0973798	Medium
176	SEPW1	hsa-miR-4498	5	0.0973338	Medium
177	SEPW1	hsa-miR-5001-5p	5	0.0967598	Medium
178	SEPW1	hsa-miR-2682-3p	6	0.0965883	Medium
179	SEPW1	hsa-miR-3690	5	0.0953577	Medium
180	SEPW1	hsa-miR-4319	4	0.095163	Medium
181	SEPW1	hsa-miR-204-5p	5	0.0950338	Medium
182	SEPW1	hsa-miR-4488	7	0.0947525	Medium
183	SEPW1	hsa-miR-29b-3p	3	0.094728	Medium
184	SEPW1	hsa-miR-618	5	0.0946973	Medium
185	SEPW1	hsa-miR-3941	6	0.0945258	Medium
186	SEPW1	hsa-miR-125b-5p	4	0.0939992	Medium
187	SEPW1	hsa-miR-3925-3p	6	0.0927218	Medium
188	SEPW1	hsa-miR-1269a	6	0.0924543	Medium
189	SEPW1	hsa-miR-187-5p	5	0.0920772	Medium
190	SEPW1	hsa-miR-4747-5p	6	0.0919764	Medium
191	SEPW1	hsa-miR-4752	6	0.0917711	Medium
192	SEPW1	hsa-miR-6071	6	0.0911033	Medium
193	SEPW1	hsa-miR-4297	5	0.0905561	Medium
194	SEPW1	hsa-miR-942-5p	5	0.0900655	Medium
195	SEPW1	hsa-miR-1200	6	0.0898271	Medium
196	SEPW1	hsa-miR-219b-5p	6	0.0894987	Medium
197	SEPW1	hsa-miR-1322	5	0.0894374	Medium
198	SEPW1	hsa-miR-92b-5p	5	0.0893263	Medium
199	SEPW1	hsa-miR-455-3p	5	0.0888182	Medium
200	SEPW1	hsa-miR-3667-5p	4	0.0887409	Medium
201	SEPW1	hsa-miR-4731-5p	6	0.0884928	Medium
202	SEPW1	hsa-miR-4432	5	0.0884721	Medium
203	SEPW1	hsa-miR-654-5p	5	0.0857107	Medium
204	SEPW1	hsa-miR-4441	6	0.0856634	Medium
205	SEPW1	hsa-miR-4320	5	0.0851662	Medium
206	SEPW1	hsa-miR-611	5	0.0838332	Medium
207	SEPW1	hsa-miR-211-5p	5	0.0835061	Medium
208	SEPW1	hsa-miR-525-3p	4	0.0829646	Medium
209	SEPW1	hsa-miR-211-3p	6	0.0829593	Medium
210	SEPW1	hsa-miR-361-3p	6	0.082552	Medium
211	SEPW1	hsa-miR-1253	5	0.0822499	Medium
212	SEPW1	hsa-miR-3927-5p	5	0.0817651	Medium
213	SEPW1	hsa-miR-1224-3p	4	0.0813971	Medium
214	SEPW1	hsa-miR-5196-5p	6	0.0811538	Medium
215	SEPW1	hsa-miR-3675-5p	6	0.0804608	Medium
216	SEPW1	hsa-miR-1276	5	0.0803827	Medium
217	SEPW1	hsa-miR-526b-5p	5	0.080001	Medium
218	SEPW1	hsa-miR-8089	5	0.0799113	Medium
219	SEPW1	hsa-miR-3191-3p	6	0.0797997	Medium
220	SEPW1	hsa-miR-623	4	0.0787334	Medium
221	SEPW1	hsa-miR-582-3p	5	0.0782176	Medium
222	SEPW1	hsa-miR-3679-3p	5	0.0781617	Medium
223	SEPW1	hsa-miR-873-5p	5	0.077603	Medium
224	SEPW1	hsa-miR-125a-3p	5	0.0775763	Medium
225	SEPW1	hsa-miR-934	4	0.0771727	Medium
226	SEPW1	hsa-miR-609	5	0.0767199	Medium
227	SEPW1	hsa-miR-6756-5p	5	0.0763276	Medium
228	SEPW1	hsa-miR-4789-3p	5	0.0758374	Medium
229	SEPW1	hsa-miR-378c	5	0.0751505	Medium
230	SEPW1	hsa-miR-922	5	0.0750084	Medium
231	SEPW1	hsa-miR-603	5	0.0749586	Medium
232	SEPW1	hsa-miR-6890-5p	5	0.0744445	Medium
233	SEPW1	hsa-miR-202-3p	4	0.0742882	Medium
234	SEPW1	hsa-miR-329-3p	5	0.073863	Medium
235	SEPW1	hsa-miR-378b	5	0.0735644	Medium
236	SEPW1	hsa-miR-5787	5	0.0735623	Medium
237	SEPW1	hsa-miR-3650	5	0.0731634	Medium
238	SEPW1	hsa-miR-6085	5	0.0730953	Medium
239	SEPW1	hsa-miR-6733-5p	5	0.0726039	Medium
240	SEPW1	hsa-miR-4675	4	0.0723955	Medium
241	SEPW1	hsa-miR-378i	5	0.0721185	Medium
242	SEPW1	hsa-miR-378d	5	0.0720799	Medium
243	SEPW1	hsa-miR-4291	4	0.0719672	Medium
244	SEPW1	hsa-miR-378a-3p	5	0.0719439	Medium
245	SEPW1	hsa-miR-214-3p	5	0.0717035	Medium
246	SEPW1	hsa-miR-378e	5	0.0716181	Medium
247	SEPW1	hsa-miR-378h	5	0.0716082	Medium
248	SEPW1	hsa-miR-876-3p	4	0.0713685	Medium
249	SEPW1	hsa-miR-3180-3p	5	0.071199	Medium
250	SEPW1	hsa-miR-628-5p	3	0.0710928	Medium
251	SEPW1	hsa-miR-378f	5	0.0709967	Medium
252	SEPW1	hsa-miR-5003-3p	5	0.0701133	Medium
253	SEPW1	hsa-miR-323b-3p	5	0.0700603	Medium
254	SEPW1	hsa-miR-23a-5p	4	0.0695917	Medium
255	SEPW1	hsa-miR-150-5p	5	0.0694901	Medium
256	SEPW1	hsa-miR-1237-5p	5	0.0694348	Medium
257	SEPW1	hsa-miR-486-3p	4	0.0693121	Medium
258	SEPW1	hsa-miR-4685-5p	5	0.0692626	Medium
259	SEPW1	hsa-miR-296-5p	6	0.0691491	Medium
260	SEPW1	hsa-miR-4741	5	0.0687	Medium
261	SEPW1	hsa-miR-8056	5	0.0682703	Medium
262	SEPW1	hsa-miR-4656	5	0.0680327	Medium
263	SEPW1	hsa-miR-7154-5p	4	0.0678698	Medium
264	SEPW1	hsa-miR-2681-3p	5	0.0677908	Medium
265	SEPW1	hsa-miR-4664-5p	5	0.0674772	Medium
266	SEPW1	hsa-miR-2909	3	0.0673201	Medium
267	SEPW1	hsa-miR-3934-3p	5	0.0672753	Medium
268	SEPW1	hsa-miR-4652-5p	5	0.0669799	Medium
269	SEPW1	hsa-miR-4802-3p	5	0.0669161	Medium
270	SEPW1	hsa-miR-466	5	0.0666454	Medium
271	SEPW1	hsa-miR-646	5	0.0665418	Medium
272	SEPW1	hsa-miR-3150a-3p	5	0.0663126	Medium
273	SEPW1	hsa-miR-1248	4	0.0662724	Medium
274	SEPW1	hsa-miR-221-3p	5	0.0658993	Medium
275	SEPW1	hsa-miR-3145-5p	5	0.0656829	Medium
276	SEPW1	hsa-miR-4292	5	0.0656309	Medium
277	SEPW1	hsa-miR-3144-5p	5	0.0655781	Medium
278	SEPW1	hsa-miR-1304-5p	3	0.0654421	Medium
279	SEPW1	hsa-miR-744-3p	3	0.0653257	Medium
280	SEPW1	hsa-miR-34a-3p	4	0.0652689	Medium
281	SEPW1	hsa-miR-26b-5p	4	0.0650646	Medium
282	SEPW1	hsa-miR-4470	4	0.0650365	Medium
283	SEPW1	hsa-miR-939-3p	5	0.0646744	Medium
284	SEPW1	hsa-miR-939-5p	5	0.0641262	Medium
285	SEPW1	hsa-miR-124-5p	4	0.063764	Medium
286	SEPW1	hsa-miR-3154	5	0.0637444	Medium
287	SEPW1	hsa-miR-6501-5p	4	0.0635655	Medium
288	SEPW1	hsa-miR-326	4	0.0634263	Medium
289	SEPW1	hsa-miR-4257	5	0.0633336	Medium
290	SEPW1	hsa-miR-4695-5p	5	0.0632185	Medium
291	SEPW1	hsa-miR-4489	4	0.0630758	Medium
292	SEPW1	hsa-miR-6737-5p	5	0.0624097	Medium
293	SEPW1	hsa-miR-3119	3	0.062306	Medium
294	SEPW1	hsa-miR-18a-3p	4	0.0615718	Medium
295	SEPW1	hsa-miR-589-5p	5	0.0612848	Medium
296	SEPW1	hsa-miR-3657	4	0.0608679	Medium
297	SEPW1	hsa-miR-6819-5p	5	0.0607503	Medium
298	SEPW1	hsa-miR-6793-3p	5	0.0601521	Medium
299	SEPW1	hsa-miR-550a-5p	3	0.0601201	Medium
300	SEPW1	hsa-miR-591	4	0.0597724	Medium
301	SEPW1	hsa-miR-4262	3	0.0597615	Medium
302	SEPW1	hsa-miR-323a-5p	4	0.0591158	Medium
303	SEPW1	hsa-miR-6087	4	0.0590402	Medium
304	SEPW1	hsa-miR-15b-5p	4	0.0588532	Medium
305	SEPW1	hsa-miR-4643	4	0.058593	Medium
306	SEPW1	hsa-miR-1908-5p	5	0.0585454	Medium
307	SEPW1	hsa-miR-6739-5p	4	0.0584952	Medium
308	SEPW1	hsa-miR-6770-5p	4	0.058198	Medium
309	SEPW1	hsa-miR-3151-5p	5	0.0581971	Medium
310	SEPW1	hsa-miR-127-3p	5	0.0580616	Medium
311	SEPW1	hsa-miR-4668-5p	4	0.0580069	Medium
312	SEPW1	hsa-miR-195-5p	4	0.0579901	Medium
313	SEPW1	hsa-miR-4688	5	0.0578552	Medium
314	SEPW1	hsa-miR-485-3p	4	0.0572055	Medium
315	SEPW1	hsa-miR-22-5p	3	0.0568409	Medium
316	SEPW1	hsa-miR-335-5p	3	0.0566882	Medium
317	SEPW1	hsa-miR-585-3p	4	0.0566076	Medium
318	SEPW1	hsa-miR-1229-3p	5	0.0565864	Medium
319	SEPW1	hsa-miR-499a-3p	2	0.0565035	Medium
320	SEPW1	hsa-miR-4786-5p	4	0.0565029	Medium
321	SEPW1	hsa-miR-1227-3p	5	0.0564613	Medium
322	SEPW1	hsa-miR-208a-3p	4	0.056303	Medium
323	SEPW1	hsa-miR-1257	4	0.0562004	Medium
324	SEPW1	hsa-miR-208b-3p	4	0.0561352	Medium
325	SEPW1	hsa-miR-449b-3p	4	0.0556783	Medium
326	SEPW1	hsa-miR-6766-5p	4	0.0556616	Medium
327	SEPW1	hsa-miR-1264	4	0.0555801	Medium
328	SEPW1	hsa-miR-190b	3	0.0555462	Medium
329	SEPW1	hsa-miR-664a-3p	4	0.0554213	Medium
330	SEPW1	hsa-miR-144-3p	4	0.0553128	Medium
331	SEPW1	hsa-miR-10a-3p	4	0.0552878	Medium
332	SEPW1	hsa-miR-212-3p	4	0.0552798	Medium
333	SEPW1	hsa-miR-1266-5p	4	0.0551889	Medium
334	SEPW1	hsa-miR-499b-3p	4	0.0548933	Medium
335	SEPW1	hsa-miR-3170	4	0.0545256	Medium
336	SEPW1	hsa-miR-561-5p	4	0.0543796	Medium
337	SEPW1	hsa-miR-222-3p	4	0.0536426	Medium
338	SEPW1	hsa-miR-149-3p	3	0.0533514	Medium
339	SEPW1	hsa-miR-1321	4	0.0531782	Medium
340	SEPW1	hsa-miR-764	4	0.0528834	Medium
341	SEPW1	hsa-miR-190a-5p	3	0.0528534	Medium
342	SEPW1	hsa-miR-3179	4	0.0524315	Medium
343	SEPW1	hsa-miR-584-5p	4	0.0522443	Medium
344	SEPW1	hsa-let-7f-1-3p	2	0.0521091	Medium
345	SEPW1	hsa-miR-1185-5p	4	0.0517019	Medium
346	SEPW1	hsa-miR-383-5p	3	0.0516365	Medium
347	SEPW1	hsa-miR-4282	3	0.0516132	Medium
348	SEPW1	hsa-miR-1260a	4	0.0514645	Medium
349	SEPW1	hsa-miR-6804-5p	4	0.0514565	Medium
350	SEPW1	hsa-miR-4283	4	0.0508546	Medium
351	SEPW1	hsa-miR-125b-2-3p	4	0.0506428	Medium
352	SEPW1	hsa-miR-524-3p	4	0.0502593	Medium
353	SEPW1	hsa-miR-3652	4	0.0501985	Medium
354	SEPW1	hsa-miR-4324	4	0.0501254	Medium
355	SEPW1	hsa-miR-1911-3p	4	0.0500664	Medium
356	SEPW1	hsa-miR-653-5p	3	0.0500169	Medium
357	SEPW1	hsa-miR-4761-5p	4	0.0499772	Medium
358	SEPW1	hsa-miR-1226-3p	4	0.049814	Medium
*The number of integrative miRNA-target prediction resources predict this miRNA.
#Integrated score combines confidence scores from all available predictions. Higher scores indicate more confidence of the prediction.

## Sheet: SEPW1--Targetscan
No.	miRNA	Position in the UTR	seed match	context score*
1	hsa-miR-4651	203-210	8mer	-0.65
2	hsa-miR-608	203-210	8mer	-0.65
3	hsa-miR-1910-5p	67-74	8mer	-0.6
4	hsa-miR-3064-3p	359-366	8mer	-0.6
5	hsa-miR-3927-5p	59-66	8mer	-0.58
6	hsa-miR-6087	296-303	8mer	-0.58
7	hsa-miR-6780b-5p	260-267	8mer	-0.58
8	hsa-miR-3667-3p	63-70	8mer	-0.53
9	hsa-miR-4308	19-26	8mer	-0.51
10	hsa-miR-324	126-133	8mer	-0.47
11	hsa-miR-93-3p	44-51	8mer	-0.46
12	hsa-miR-1913	126-133	8mer	-0.45
13	hsa-miR-6770-5p	309-316	8mer	-0.45
14	hsa-miR-8060	54-61	8mer	-0.44
15	hsa-miR-423-5p	37-43	7mer-m8	-0.42
16	hsa-miR-8056	195-202	8mer	-0.42
17	hsa-miR-3184-5p	37-43	7mer-m8	-0.41
18	hsa-miR-887-3p	376-382	7mer-m8	-0.41
19	hsa-miR-6890-5p	251-257	7mer-m8	-0.39
20	hsa-miR-1272	232-239	8mer	-0.38
21	hsa-miR-4700-5p	262-268	7mer-m8	-0.38
22	hsa-miR-6881-5p	250-256	7mer-1A	-0.36
23	hsa-miR-4498	34-40	7mer-m8	-0.35
24	hsa-miR-185-3p	35-41	7mer-m8	-0.34
25	hsa-miR-4655-5p	143-149	7mer-m8	-0.34
26	hsa-miR-4667-5p	262-268	7mer-m8	-0.34
27	hsa-miR-765	213-219	7mer-m8	-0.34
28	hsa-miR-7706	52-58	7mer-1A	-0.34
29	hsa-miR-8089	262-268	7mer-m8	-0.34
30	hsa-miR-4459	215-221	7mer-m8	-0.33
31	hsa-miR-6756-5p	207-213	7mer-m8	-0.33
32	hsa-miR-6804-5p	209-215	7mer-m8	-0.33
33	hsa-miR-1293	202-208	7mer-m8	-0.32
34	hsa-miR-4497	190-196	7mer-1A	-0.32
35	hsa-miR-4779	211-217	7mer-m8	-0.32
36	hsa-miR-5001-5p	34-40	7mer-m8	-0.32
37	hsa-miR-6085	36-42	7mer-m8	-0.32
38	hsa-miR-6766-5p	207-213	7mer-m8	-0.32
39	hsa-miR-6813-5p	36-42	7mer-m8	-0.32
40	hsa-miR-8485	173-180	8mer	-0.32
41	hsa-miR-4505	33-39	7mer-m8	-0.31
42	hsa-miR-4691-3p	113-119	7mer-m8	-0.31
43	hsa-miR-7	258-264	7mer-m8	-0.31
44	hsa-miR-6812-5p	204-210	7mer-m8	-0.29
45	hsa-miR-4684-3p	370-376	7mer-m8	-0.28
46	hsa-miR-6737-5p	204-210	7mer-m8	-0.28
47	hsa-miR-6819-5p	204-210	7mer-m8	-0.28
48	hsa-miR-92a-2-5p	206-212	7mer-m8	-0.28
49	hsa-miR-935	408-414	7mer-1A	-0.28
50	hsa-miR-3911	197-203	7mer-m8	-0.27
51	hsa-miR-455-3p.1	68-74	7mer-1A	-0.27
52	hsa-miR-4697-5p	140-146	7mer-m8	-0.27
53	hsa-miR-4725-3p	186-192	7mer-m8	-0.27
54	hsa-miR-4760-3p	401-407	7mer-m8	-0.27
55	hsa-miR-518a-5p	243-249	7mer-m8	-0.27
56	hsa-miR-527	243-249	7mer-m8	-0.27
57	hsa-miR-5787	33-39	7mer-m8	-0.27
58	hsa-miR-642a-3p	180-186	7mer-m8	-0.27
59	hsa-miR-642b-3p	180-186	7mer-m8	-0.27
60	hsa-miR-6742-5p	205-211	7mer-m8	-0.26
61	hsa-miR-762	34-40	7mer-m8	-0.26
62	hsa-miR-2110	261-267	7mer-m8	-0.25
63	hsa-miR-30a-3p	70-77	8mer	-0.25
64	hsa-miR-30d-3p	70-77	8mer	-0.25
65	hsa-miR-30e-3p	70-77	8mer	-0.25
66	hsa-miR-323b-3p	395-401	7mer-1A	-0.25
67	hsa-miR-4292	20-26	7mer-1A	-0.25
68	hsa-miR-4313	125-131	7mer-1A	-0.25
69	hsa-miR-4488	140-146	7mer-m8	-0.25
70	hsa-miR-4492	34-40	7mer-m8	-0.25
71	hsa-miR-6071	45-51	7mer-m8	-0.25
72	hsa-miR-7154-5p	55-61	7mer-m8	-0.25
73	hsa-miR-1237-5p	140-146	7mer-m8	-0.24
74	hsa-miR-3691-5p	196-202	7mer-1A	-0.24
75	hsa-miR-6501-5p	361-367	7mer-m8	-0.24
76	hsa-miR-6733-5p	96-102	7mer-m8	-0.24
77	hsa-miR-6739-5p	96-102	7mer-m8	-0.24
78	hsa-miR-6793-3p	122-128	7mer-m8	-0.24
79	hsa-miR-6834-3p	288-294	7mer-m8	-0.24
80	hsa-miR-7160-5p	184-190	7mer-m8	-0.24
81	hsa-miR-3690	18-24	7mer-m8	-0.23
82	hsa-miR-376b-5p	196-202	7mer-1A	-0.23
83	hsa-miR-3941	174-180	7mer-m8	-0.23
84	hsa-miR-4441	99-105	7mer-1A	-0.23
85	hsa-miR-4483	202-208	7mer-m8	-0.23
86	hsa-miR-4780	314-320	7mer-m8	-0.23
87	hsa-miR-6784-5p	189-195	7mer-1A	-0.23
88	hsa-miR-96-3p	57-63	7mer-1A	-0.23
89	hsa-miR-10a-3p	403-409	7mer-1A	-0.22
90	hsa-miR-3934-5p	87-93	7mer-m8	-0.22
91	hsa-miR-4752	196-202	7mer-m8	-0.22
92	hsa-miR-4793-5p	338-344	7mer-m8	-0.22
93	hsa-miR-5589-5p	32-38	7mer-m8	-0.22
94	hsa-miR-16-2-3p	393-399	7mer-m8	-0.21
95	hsa-miR-195-3p	393-399	7mer-m8	-0.21
96	hsa-miR-549a	267-273	7mer-m8	-0.21
97	hsa-miR-6747-5p	204-210	7mer-1A	-0.21
98	hsa-miR-6754-5p	99-105	7mer-1A	-0.21
99	hsa-miR-6791-5p	20-26	7mer-1A	-0.21
100	hsa-miR-2681-3p	57-63	7mer-1A	-0.2
101	hsa-miR-3153	96-102	7mer-m8	-0.2
102	hsa-miR-337-3p	61-67	7mer-1A	-0.2
103	hsa-miR-342-5p	204-210	7mer-1A	-0.2
104	hsa-miR-3692-5p	45-51	7mer-1A	-0.2
105	hsa-miR-4663	43-49	7mer-1A	-0.2
106	hsa-miR-4723-3p	328-334	7mer-m8	-0.2
107	hsa-miR-508-5p	276-282	7mer-m8	-0.2
108	hsa-miR-2682-3p	330-336	7mer-1A	-0.19
109	hsa-miR-378e	17-23	7mer-m8	-0.19
110	hsa-miR-4270	99-105	7mer-1A	-0.19
111	hsa-miR-4649-3p	298-304	7mer-m8	-0.19
112	hsa-miR-4664-5p	204-210	7mer-1A	-0.19
113	hsa-miR-6761-5p	41-47	7mer-m8	-0.19
114	hsa-miR-7113-5p	274-280	7mer-1A	-0.19
115	hsa-miR-219b-5p	289-295	7mer-m8	-0.18
116	hsa-miR-376c-5p	196-202	7mer-1A	-0.18
117	hsa-miR-378a-3p	17-23	7mer-m8	-0.18
118	hsa-miR-378c	17-23	7mer-m8	-0.18
119	hsa-miR-378d	17-23	7mer-m8	-0.18
120	hsa-miR-378h	17-23	7mer-m8	-0.18
121	hsa-miR-378i	17-23	7mer-m8	-0.18
122	hsa-miR-422	17-23	7mer-m8	-0.18
123	hsa-miR-4761-5p	26-32	7mer-1A	-0.18
124	hsa-miR-544b	299-305	7mer-m8	-0.18
125	hsa-miR-6769b-3p	328-334	7mer-m8	-0.18
126	hsa-miR-6837-5p	274-280	7mer-1A	-0.18
127	hsa-miR-6847-5p	155-161	7mer-1A	-0.18
128	hsa-miR-378f	17-23	7mer-m8	-0.17
129	hsa-miR-497-3p	226-232	7mer-m8	-0.17
130	hsa-miR-8077	43-49	7mer-1A	-0.17
131	hsa-miR-1253	310-316	7mer-1A	-0.16
132	hsa-miR-3617-5p	256-262	7mer-m8	-0.16
133	hsa-miR-378b	17-23	7mer-m8	-0.16
134	hsa-miR-4271	186-192	7mer-m8	-0.16
135	hsa-miR-4685-5p	274-280	7mer-1A	-0.16
136	hsa-miR-6765-5p	297-303	7mer-m8	-0.16
137	hsa-miR-211-3p	99-105	7mer-1A	-0.15
138	hsa-miR-3197	297-303	7mer-1A	-0.15
139	hsa-miR-3650	199-205	7mer-1A	-0.15
140	hsa-miR-548ao-3p	146-152	7mer-m8	-0.15
141	hsa-miR-5584-5p	97-103	7mer-m8	-0.15
142	hsa-miR-6815-3p	321-327	7mer-1A	-0.15
143	hsa-miR-4257	155-161	7mer-1A	-0.14
144	hsa-miR-4311	240-246	7mer-m8	-0.14
145	hsa-miR-603	174-180	7mer-1A	-0.14
146	hsa-miR-6826-3p	317-323	7mer-1A	-0.14
147	hsa-miR-202-5p	61-67	7mer-1A	-0.13
148	hsa-miR-2115-3p	352-358	7mer-m8	-0.13
149	hsa-miR-6734-3p	64-70	7mer-1A	-0.13
150	hsa-miR-6781-3p	330-336	7mer-1A	-0.13
151	hsa-miR-3127-3p	316-322	7mer-1A	-0.12
152	hsa-miR-3183	328-334	7mer-m8	-0.12
153	hsa-miR-329-3p	174-180	7mer-1A	-0.12
154	hsa-miR-362-3p	174-180	7mer-1A	-0.12
155	hsa-miR-4715-3p	360-366	7mer-1A	-0.12
156	hsa-miR-548aw	369-375	7mer-1A	-0.12
157	hsa-miR-641	256-262	7mer-m8	-0.12
158	hsa-miR-6756-3p	316-322	7mer-1A	-0.12
159	hsa-miR-18a-3p	127-133	7mer-1A	-0.11
160	hsa-miR-5003-3p	73-79	7mer-m8	-0.11
161	hsa-miR-1322	233-239	7mer-1A	-0.1
162	hsa-miR-4789-3p	179-185	7mer-m8	-0.1
163	hsa-miR-8087	76-82	7mer-m8	-0.09
164	hsa-miR-4320	194-200	7mer-1A	-0.07
165	hsa-miR-6728-3p	129-135	7mer-1A	-0.06
166	hsa-miR-580-3p	311-317	7mer-1A	-0.04
167	hsa-miR-216	131-137	7mer-m8	-0.02
168	hsa-miR-4298	213-225	non-canonical	N/A
169	hsa-miR-4517	229-240	non-canonical	N/A
170	hsa-miR-6507-3p	61-73	non-canonical	N/A
171	hsa-miR-6779-5p	33-44	non-canonical	N/A
*Context scores indicate the biochemical response to the miRNAs, which is the measurement of targeting efficacy. Lower scores suggest higher targeting efficacy.

## Sheet: SEPW1--microcosm targets
No.	Rfam ID	Start	End	Energy*
1	hsa-miR-637	127	149	-34.5
2	hsa-miR-608	186	210	-30.54
3	hsa-miR-485-3p	159	184	-27.72
4	hsa-miR-23a	180	200	-25.9
5	hsa-miR-92b	204	226	-25.55
6	hsa-miR-638	366	390	-24.88
7	hsa-miR-611	94	114	-24.8
8	hsa-miR-371-5p	269	288	-24.73
9	hsa-miR-550	287	309	-24.7
10	hsa-miR-512-5p	1	20	-23.94
11	hsa-miR-326	7	26	-23.92
12	hsa-miR-23b	10	30	-23.28
13	hsa-miR-423-3p	18	39	-22.69
14	hsa-miR-187	345	365	-22.23
15	hsa-miR-376a	154	175	-21.97
16	hsa-miR-623	300	322	-21.96
17	hsa-miR-609	278	297	-21.71
18	hsa-miR-508-5p	261	283	-21.54
19	hsa-miR-572	148	167	-21.52
20	hsa-miR-204	303	323	-21.24
21	hsa-miR-409-3p	347	371	-21.23
22	hsa-miR-92a	193	213	-21.12
23	hsa-miR-423-5p	22	44	-20.8
24	hsa-miR-324	113	133	-20.63
25	hsa-miR-516a-3p	308	326	-20.4
26	hsa-miR-378	3	24	-20.36
27	hsa-miR-422	2	24	-20.27
28	hsa-miR-887	362	383	-20.07
29	hsa-miR-574-3p	341	362	-19.77
30	hsa-miR-641a	163	189	-19.19
31	hsa-miR-744	348	369	-18.81
32	hsa-miR-938	110	131	-17
33	hsa-miR-873	337	357	-16.17
34	hsa-miR-23	179	200	-16
35	hsa-miR-124	72	91	-15.84
36	hsa-miR-93	30	51	-15.04
37	hsa-miR-549	254	274	-15.01
38	hsa-miR-525-3p	168	189	-14.93
39	hsa-miR-216	117	138	-14.9
40	hsa-miR-195	379	400	-12.98
41	hsa-miR-524-3p	169	189	-12.94
42	hsa-miR-518a-5p	231	250	-12.66
43	hsa-miR-641	240	263	-12.59
44	hsa-miR-16	380	400	-12.01
45	hsa-miR-30d	56	77	-11.88
46	hsa-miR-7	243	265	-10.72
47	hsa-miR-30e	56	77	-10.69
48	hsa-miR-30a	56	77	-10.67
49	hsa-miR-497	212	233	-10.35
50	hsa-miR-376	389	410	-9.43
* Energy indicates the binding possibility of miRNA with the SEPW1 3’UTR. Lower energy suggests higher targeting efficacy.

## Sheet: SEPW1-RegRNA
No.	miRNA ID	Location	Length	Minimum Free Energy*
1	hsa-miR-1224-3p	324~351	28	-19.9
2	hsa-miR-124	72~91	20	-13.5
3	hsa-miR-1248	43~70	28	-16.1
4	hsa-miR-1266	141~163	23	-18.6
		87~107	21	-19.2
5	hsa-miR-1272	214~239	26	-9.9
6	hsa-miR-1293	189~209	21	-18.1
7	hsa-miR-149	198~218	21	-24.1
		26~46	21	-17.2
8	hsa-miR-16	100~125	26	-18.6
9	hsa-miR-16-2	378~400	23	-8.1
10	hsa-miR-185	18~42	25	-25.8
11	hsa-miR-187	344~365	22	-18.8
12	hsa-miR-1910	56~74	19	-17.1
13	hsa-miR-1913	111~133	23	-27.7
14	hsa-miR-195	101~125	25	-14.8
		379~400	22	-10.5
15	hsa-miR-202	221~244	24	-19.8
16	hsa-miR-2110	246~268	23	-13.7
17	hsa-miR-2115	337~359	23	-8.4
18	hsa-miR-216	117~138	22	-12.4
19	hsa-miR-23a	180~200	21	-23
20	hsa-miR-296-3p	20~42	23	-27.4
21	hsa-miR-30a	44~77	34	-16.9
22	hsa-miR-30d	44~77	34	-21.7
23	hsa-miR-30e	57~77	21	-8
24	hsa-miR-3122	207~228	22	-22.9
25	hsa-miR-3127	1~11	11	-10.3
26	hsa-miR-3131	91~114	24	-23.2
27	hsa-miR-3145	367~399	33	-8.5
28	hsa-miR-3153	83~103	21	-15.1
29	hsa-miR-3154	289~315	27	-17.7
30	hsa-miR-3155	150~175	26	-15.1
31	hsa-miR-3175	168~192	25	-17.9
32	hsa-miR-3183	314~335	22	-21.7
33	hsa-miR-3184	14~44	31	-19
34	hsa-miR-3186-5p	37~57	21	-15.2
35	hsa-miR-3191	256~277	22	-23.6
36	hsa-miR-3201	227~243	17	-12.5
37	hsa-miR-324	113~133	21	-18.2
38	hsa-miR-337-3p	44~67	24	-9.9
39	hsa-miR-346	112~135	24	-20
40	hsa-miR-3617	236~263	28	-11.9
		167~189	23	-10.6
41	hsa-miR-3622a-5p	97~119	23	-28.9
42	hsa-miR-3664	1~20	20	-16.7
43	hsa-miR-3667-3p	47~70	24	-17.4
44	hsa-miR-3675-5p	38~60	23	-18.1
45	hsa-miR-3679-5p	93~113	21	-24.2
46	hsa-miR-3679-3p	275~293	19	-20.1
47	hsa-miR-3690	3~25	23	-16.1
48	hsa-miR-371-5p	268~288	21	-21.7
49	hsa-miR-376a	154~175	22	-18.8
50	hsa-miR-378	3~24	22	-17.1
51	hsa-miR-378b	5~24	20	-14.2
52	hsa-miR-378c	1~24	24	-17.4
53	hsa-miR-3911	183~204	22	-26.1
54	hsa-miR-3934	76~94	19	-16.4
55	hsa-miR-3941	159~181	23	-10.5
56	hsa-miR-409-3p	346~371	26	-18
57	hsa-miR-422	2~24	23	-17.1
58	hsa-miR-423-5p	23~44	22	-16.9
59	hsa-miR-4257	144~161	18	-20.2
60	hsa-miR-4271	249~267	19	-24.6
		85~103	19	-21.8
		175~193	19	-13
61	hsa-miR-4288	38~54	17	-17.7
62	hsa-miR-4292	8~26	19	-21.2
63	hsa-miR-4298	206~227	22	-32.7
		256~277	22	-21.6
64	hsa-miR-4308	7~26	20	-18.9
65	hsa-miR-4311	231~247	17	-7.4
66	hsa-miR-4320	7~22	16	-14.8
67	hsa-miR-466	164~187	24	-18
68	hsa-miR-484	155~175	21	-18.5
69	hsa-miR-485-3p	159~184	26	-24
70	hsa-miR-497	209~233	25	-7.8
71	hsa-miR-508-5p	263~283	21	-19
72	hsa-miR-512-5p	1~20	20	-21.5
73	hsa-miR-516a-3p	308~326	19	-17.3
		52~70	19	-14.9
74	hsa-miR-516b	308~326	19	-17.3
		52~70	19	-14.9
75	hsa-miR-518a-5p	231~250	20	-10.8
76	hsa-miR-527	231~250	20	-10.8
77	hsa-miR-544b	287~306	20	-16.5
78	hsa-miR-549	254~274	21	-12.8
79	hsa-miR-550a	287~309	23	-21.1
80	hsa-miR-572	145~167	23	-22.6
81	hsa-miR-576-3p	219~243	25	-10.8
82	hsa-miR-608	188~210	23	-26.6
83	hsa-miR-612	13~38	26	-29.3
84	hsa-miR-623	300~322	23	-17.9
85	hsa-miR-637	127~149	23	-30.6
86	hsa-miR-641	240~263	24	-9.9
		163~189	27	-16.3
87	hsa-miR-642b	166~187	22	-13.5
88	hsa-miR-7	243~265	23	-8.53
		162~191	30	-14.36
89	hsa-miR-744	348~369	22	-16.14
90	hsa-miR-762	20~41	22	-28.6
91	hsa-miR-765	198~220	23	-19.3
92	hsa-miR-887	362~383	22	-16.8
93	hsa-miR-92a-2	193~213	21	-18.3
94	hsa-miR-92b	204~226	23	-22.1
95	hsa-miR-93	30~51	22	-12.7
96	hsa-miR-942	313~335	23	-11.8
*Minimum Free Energy indicates the binding possibility of miRNA and SEPW1. Lower energy suggests higher targeting efficacy.

## Sheet: SEPW1P--RegRNA
No.	miRNA ID	Location	Length	Minimum Free Energy*
1	hsa-miR-1292	513~553	41	-29.33
2	hsa-miR-25	30~51	22	-24.3
3	hsa-miR-1909	417~442	26	-24.4
4	hsa-miR-132	61~82	22	-22.9
5	hsa-miR-1207-3p	151~175	25	-22.21
6	hsa-miR-185	354~378	25	-22.8
		51~73	23	-22
7	hsa-miR-1247	649~671	23	-22
8	hsa-miR-1254	1~22	22	-21.2
9	hsa-miR-1291	313~335	23	-21.8
10	hsa-miR-1276	198~217	20	-20.5
11	hsa-miR-3183	638~659	22	-22.8
12	hsa-miR-3661	24~45	22	-21.3
13	hsa-miR-371-5p	593~613	21	-21.4
14	hsa-miR-544b	609~630	22	-20.2
15	hsa-let-7b	529~548	20	-18.8
16	hsa-let-7c	529~548	20	-12.8
17	hsa-miR-103-as	251~272	22	-13
18	hsa-miR-10a	708~733	26	-7.34
19	hsa-miR-1204	185~208	24	-19.8
20	hsa-miR-1206	406~425	20	-15.4
21	hsa-miR-1226	275~304	30	-18.7
22	hsa-miR-1227	88~107	20	-10.4
23	hsa-miR-124	254~279	26	-16.8
24	hsa-miR-1248	379~406	28	-16.7
25	hsa-miR-1252	616~638	23	-10.8
26	hsa-miR-1257	682~708	27	-10.7
27	hsa-miR-125a-5p	304~333	30	-14.94
28	hsa-miR-125b	310~333	24	-13.8
29	hsa-miR-1270	551~572	22	-12.9
30	hsa-miR-1272	536~565	30	-9.6
31	hsa-miR-1293	522~542	21	-18.2
32	hsa-miR-1301	427~455	29	-19.5
33	hsa-miR-1324	489~512	24	-15.7
34	hsa-miR-135a	548~573	26	-16.5
35	hsa-miR-149	58~80	23	-16.5
36	hsa-miR-153	556~576	21	-8.8
37	hsa-miR-16-2	696~724	29	-7.8
38	hsa-miR-17	664~688	25	-14.3
39	hsa-miR-1911	412~432	21	-11.2
40	hsa-miR-1913	444~466	23	-29.7
41	hsa-miR-195	703~724	22	-10.2
42	hsa-miR-1976	8~27	20	-21.1
43	hsa-miR-204	626~647	22	-16.73
44	hsa-miR-205	387~414	28	-11.21
45	hsa-miR-2052	299~318	20	-9.7
46	hsa-miR-211	626~647	22	-16.03
47	hsa-miR-216	450~471	22	-12.1
48	hsa-miR-219-2-3p	692~713	22	-14.2
49	hsa-miR-22	207~232	26	-17.9
		285~307	23	-18
50	hsa-miR-23a	513~533	21	-23
51	hsa-miR-23b	176~197	22	-16.8
52	hsa-miR-28-5p	354~379	26	-12.6
53	hsa-miR-300	496~515	20	-18.2
54	hsa-miR-30a	393~413	21	-7.69
55	hsa-miR-30c-1	583~604	22	-19.8
56	hsa-miR-30c-2	583~604	22	-19.1
57	hsa-miR-30d	380~413	34	-17.69
58	hsa-miR-30e	392~413	22	-7.69
59	hsa-miR-3116	2~22	21	-18.9
60	hsa-miR-3127	323~347	25	-18
61	hsa-miR-3131	426~447	22	-23.9
62	hsa-miR-3133	196~217	22	-10.3
63	hsa-miR-3137	95~119	25	-14.7
64	hsa-miR-3139	355~379	25	-15.5
65	hsa-miR-3141	524~543	20	-24.3
66	hsa-miR-3145	700~723	24	-8.07
		395~417	23	-10.2
67	hsa-miR-3150	180~201	22	-25
		574~593	20	-19.6
		33~56	24	-22.3
68	hsa-miR-3151	524~545	22	-20.7
69	hsa-miR-3154	614~639	26	-18.2
70	hsa-miR-3155	483~508	26	-16.2
71	hsa-miR-3160	109~138	30	-15
72	hsa-miR-3175	565~592	28	-13.7
73	hsa-miR-3176	188~207	20	-18.1
74	hsa-miR-3180-3p	519~543	25	-26.3
75	hsa-miR-370	37~62	26	-29.2
76	hsa-miR-3180	522~543	22	-23
77	hsa-miR-324	443~466	24	-22.7
78	hsa-miR-326	55~76	22	-23
		588~607	20	-11.6
79	hsa-miR-3186-5p	407~429	23	-18.6
80	hsa-miR-3192	586~605	20	-18.6
81	hsa-miR-3201	553~569	17	-12.5
82	hsa-miR-320e	360~377	18	-16.7
83	hsa-miR-323-5p	189~208	20	-18.1
84	hsa-miR-324-5p	598~619	22	-19.7
85	hsa-miR-330-5p	55~76	22	-19.3
		586~607	22	-15.1
86	hsa-miR-3612	579~602	24	-19.2
87	hsa-miR-3614-5p	106~128	23	-13.6
88	hsa-miR-3614-3p	327~352	26	-14
89	hsa-miR-3617	503~522	20	-10.4
90	hsa-miR-3647-3p	269~293	25	-12.9
91	hsa-miR-3664	332~356	25	-18.9
92	hsa-miR-367	644~665	22	-9.5
93	hsa-miR-3670	136~162	27	-15.9
94	hsa-miR-3675-3p	562~584	23	-19.4
		374~396	23	-18.1
95	hsa-miR-3690	334~361	28	-19.9
		1~21	21	-13.9
96	hsa-miR-3692	364~387	24	-19.6
97	hsa-miR-3714	303~324	22	-12.4
98	hsa-miR-372	83~109	27	-14.7
99	hsa-miR-376c	476~497	22	-15.4
100	hsa-miR-377	478~499	22	-14.2
101	hsa-miR-378	339~360	22	-17.1
		105~125	21	-18
102	hsa-miR-378b	341~360	20	-14.2
103	hsa-miR-378c	101~125	25	-20.8
		335~360	26	-15.9
104	hsa-miR-381	496~515	20	-10.5
105	hsa-miR-3911	516~537	22	-26.1
106	hsa-miR-3938	171~195	25	-18.3
107	hsa-miR-3943	282~307	26	-20.6
108	hsa-miR-409-3p	666~695	30	-16.7
109	hsa-miR-422	338~360	23	-17.3
		104~125	22	-14.7
110	hsa-miR-4257	477~494	18	-20.3
111	hsa-miR-4259	355~376	22	-22.4
112	hsa-miR-4271	421~439	19	-24.1
		508~526	19	-12.9
113	hsa-miR-4277	390~410	21	-8.6
114	hsa-miR-4287	335~353	19	-21.6
115	hsa-miR-4292	344~362	19	-21.2
		312~333	22	-18.9
116	hsa-miR-4293	614~632	19	-13.8
117	hsa-miR-4303	316~332	17	-21.2
118	hsa-miR-4308	343~362	20	-18.9
119	hsa-miR-4314	585~606	22	-18.7
120	hsa-miR-4319	317~333	17	-17
121	hsa-miR-432	231~253	23	-13.7
122	hsa-miR-4320	343~358	16	-14.8
123	hsa-miR-449c	301~323	23	-17.5
124	hsa-miR-450b-5p	681~701	21	-11.1
125	hsa-miR-466	501~520	20	-12
126	hsa-miR-492	22~46	25	-17.7
127	hsa-miR-497	77~98	22	-12.6
128	hsa-miR-505	308~330	23	-20.6
129	hsa-miR-512-5p	334~356	23	-25.4
130	hsa-miR-516a-3p	632~650	19	-17.5
		388~406	19	-14.5
131	hsa-miR-516b	632~650	19	-17.5
		388~406	19	-14.5
132	hsa-miR-518d-5p	232~254	23	-12.8
133	hsa-miR-518f	232~254	23	-13.2
134	hsa-miR-520c-5p	232~254	23	-12.8
135	hsa-miR-526a	232~254	23	-12.8
136	hsa-miR-526b	118~142	25	-12.8
		231~254	24	-12
137	hsa-miR-548b-3p	196~216	21	-11
138	hsa-miR-549	580~599	20	-13
139	hsa-miR-576-5p	132~153	22	-9.9
140	hsa-miR-576-3p	548~569	22	-14.5
141	hsa-miR-597	88~107	20	-17.8
142	hsa-miR-604	435~452	18	-16.5
143	hsa-miR-612	349~374	26	-29.3
144	hsa-miR-623	171~193	23	-19.8
145	hsa-miR-625	142~166	25	-14.9
146	hsa-miR-631	21~45	25	-24.1
147	hsa-miR-637	180~202	23	-19.9
		571~594	24	-21.8
		460~482	23	-26.5
148	hsa-miR-638	533~560	28	-28.5
149	hsa-miR-641	495~522	28	-17.1
150	hsa-miR-642b	499~520	22	-14.8
151	hsa-miR-646	441~455	15	-15.6
152	hsa-miR-661	178~204	27	-23
		18~44	27	-26.7
153	hsa-miR-663	603~625	23	-26.6
154	hsa-miR-671-5p	612~635	24	-23.7
155	hsa-miR-7	414~437	24	-14.8
		495~524	30	-13
156	hsa-miR-708	355~379	25	-15
157	hsa-miR-720	45~61	17	-22.8
158	hsa-miR-744	645~664	20	-15.7
159	hsa-miR-759	231~251	21	-10.2
160	hsa-miR-760	60~78	19	-21.7
161	hsa-miR-762	356~377	22	-25.6
162	hsa-miR-765	358~381	24	-17.4
163	hsa-miR-769-5p	5~32	28	-20
		27~54	28	-19.89
164	hsa-miR-873	270~295	26	-16.9
165	hsa-miR-874	314~335	22	-23.3
166	hsa-miR-877	363~382	20	-21
167	hsa-miR-885-5p	198~227	30	-15
168	hsa-miR-890	103~127	25	-15.5
169	hsa-miR-891b	220~242	23	-13.5
170	hsa-miR-892b	633~654	22	-19.3
171	hsa-miR-922	30~52	23	-17.6
172	hsa-miR-93	368~387	20	-14.6
173	hsa-miR-935	212~233	22	-17.7
174	hsa-miR-939	33~55	23	-34.9
		351~380	30	-27.5
		65~88	24	-30.5
		528~554	27	-27.1
*Minimum Free Energy indicates the binding posibility of miRNA and SEPW1P. Lower energy suggests higher targeting efficacy.
